# Supplementary material for: Evolutionary history of rat-borne Bartonella: the importance of commensal rats in the dissemination of bacterial infections globally
Source: Ecol Evol. 2013 Aug 6;3(10):3195–203. doi: 10.1002/ece3.702 (PMC3797470; doi:10.1002/ece3.702)
Supplement: Supplementary file 9 [file ece30003-3195-SD9.txt]

 
B. rattaustraliani (4) 
 
B. cooperplainsensis 
 
B. phoceensis 
 
 
 
 
B. rattimassiliensis (2) 
 
 
 
 
 
 
 
 
 
 
B. tribocorum (2) 
 
 
 
 
B. queenslandensis
 
 
B. queenslandensis (4) 
 
posterior.prob
1.0 
0.5 
state.prob 
1.0 
0 
A
B
C 
D 
E 
F 
B. rattaustraliani (4) 
 
B. cooperplainsensis 
 
B. phoceensis 
 
 
 
 
B. rattimassiliensis (2) 
 
 
 
 
 
 
 
 
 
 
B. tribocorum (2) 
 
 
 
 
B. queenslandensis
 
 
B. queenslandensis (4) 
 
posterior.prob
1.0 
0.5 
state.prob 
1.0 
0 
A
B
C 
D 
E 
F
