# Supplementary material for: Evolutionary history of rat-borne Bartonella: the importance of commensal rats in the dissemination of bacterial infections globally
Source: Ecol Evol. 2013 Aug 6;3(10):3195–203. doi: 10.1002/ece3.702 (PMC3797470; doi:10.1002/ece3.702)
Supplement: Supplementary file 10 [file ece30003-3195-SD10.txt]

 
B.rattaustraliani
B.rattaustraliani
B.rattaustraliani
B.rattaustraliani
 
 
 
 
B.cooperplainsensis 
 
 
 
 
 
 
B.phoceensis 
 
 
 
 
 
 
 
 
 
 
 
 
B. rattimassiliensis 
 
B.rattimassiliensis 
 
 
 
 
 
 
 
 
 
 
 
 
 
 
 
 
 
 
 
 
 
 
 
 
 
 
 
 
 
 
 
 
B.tribocorum 
B.tribocorum 
 
 
 
 
 
 
 
 
 
 
 
 
 
B.queenslandensis 
 
 
 
 
 
 
B. queenslandensis 
B. queenslandensis 
B. queenslandensis 
B. queenslandensis 
 
A
B
C
D 
E 
F 
