# Supplementary material for: Evolutionary history of rat-borne Bartonella: the importance of commensal rats in the dissemination of bacterial infections globally
Source: Ecol Evol. 2013 Aug 6;3(10):3195–203. doi: 10.1002/ece3.702 (PMC3797470; doi:10.1002/ece3.702)
Supplement: Supplementary file 11 [file ece30003-3195-SD11.txt]

A 
G
H
 
 
 
 
 
 
B. queenslandensis  
B. queenslandensis  
 
B. queenslandensis  
B. queenslandensis  
 
 
 
 
 
 
 
 
 
 
 
 
 
 
 
 
 
 
 
 
 
 
 
 
 
 
 
 
 
 
 
 
 
 
 
 
 
 
 
 
 
 
 
 
B. rattimassiliensis 
 
B. rattimassiliensis 
 
 
 
 
 
B. tribocorum 
 
 
 
 
B. tribocorum 
 
 
 
 
 
 
 
 
 
 
 
 
 
 
 
 
 
 
 
 
 
 
 
 
 
B. cooperplainsensis 
 
 
 
 
 
 
 
B. rattaustraliani
B. rattaustraliani
B. phoceensis
 
