# Supplementary material for: Evolutionary history of rat-borne Bartonella: the importance of commensal rats in the dissemination of bacterial infections globally
Source: Ecol Evol. 2013 Aug 6;3(10):3195–203. doi: 10.1002/ece3.702 (PMC3797470; doi:10.1002/ece3.702)
Supplement: Supplementary file 12 [file ece30003-3195-SD12.txt]

posterior.prob
1.0 
0.5 
state.prob 
1.0 
0 
A
G 
H 
 
 
 
 
B. rattimassiliensis (2) 
 
 
 
 
B. tribocorum 
 
 
 
 
 
 
 
B. tribocorum 
 
B. queenslandensis 
 
 
B. queenslandensis (2) 
 
B. queenslandensis (2) 
 
 
 
 
 
 
 
 
 
 
 
 
B. cooperplainsensis 
 
B. rattaustraliani (4) 
 
B. phoceensis posterior.prob
1.0 
0.5 
state.prob 
1.0 
0 
A
G 
H 
 
 
 
 
B. rattimassiliensis (2) 
 
 
 
 
B. tribocorum 
 
 
 
 
 
 
 
B. tribocorum 
 
B. queenslandensis 
 
 
B. queenslandensis (2) 
 
B. queenslandensis (2) 
 
 
 
 
 
 
 
 
 
 
 
 
B. cooperplainsensis 
 
B. rattaustraliani (4) 
 
B. phoceensis 
